# Supplementary material for: Fitness Estimation for Viral Variants in the Context of Cellular Coinfection
Source: Viruses. 2021 Jun 23;13(7):1216. doi: 10.3390/v13071216 (PMC8310006; doi:10.3390/v13071216)
Supplement: Supplementary file 1 [file viruses-13-01216-s001.zip]

Archive with 1 entries (1 files):
- viruses-1217858-supplementary final.pdf
